# Supplementary material for: Thrombus Imaging Characteristics to Predict Early Recanalization in Anterior Circulation Large Vessel Occlusion Stroke
Source: J Cardiovasc Dev Dis. 2024 Mar 29;11(4):107. doi: 10.3390/jcdd11040107 (PMC11050543; doi:10.3390/jcdd11040107)
Supplement: Supplementary file 1 [file jcdd-11-00107-s001.zip]

Archive with 1 entries (1 files):
- jcdd-2927772-supplementary.pdf
